# Supplementary material for: Methodology for estimation of undeformed thickness of arterial tissues
Source: Sci Rep. 2023 Feb 16;13:2816. doi: 10.1038/s41598-023-28871-y (PMC9935509; doi:10.1038/s41598-023-28871-y)
Supplement: Supplementary file 1 — Supplementary Information. [file 41598_2023_28871_MOESM1_ESM.xlsx]

## Sheet: Sample 1
Sample size 30x30mm	Radial pressure [kPa]	0.548379	1.06057	1.57309	2.08909	2.60826	3.12906	3.64997	4.17121	4.69365	5.21848	5.74583	6.27502	6.80443	7.33984	8.41578	9.49325	10.5728	11.6532	12.735	13.8181	14.9035	15.9899	17.0791	21.9997	24.8206	27.6465	30.5067
	Thickness [mm]	2.19	2.184	2.172	2.151	2.128	2.117	2.101	2.097	2.079	2.065	2.045	2.033	2.022	2.007	1.984	1.956	1.923	1.906	1.884	1.863	1.845	1.825	1.815	1.759	1.729	1.712	1.684
	R2		1	0.964	0.937	0.949	0.971	0.982	0.978	0.983	0.987	0.99	0.992	0.994	0.995	0.995	0.995	0.996	0.996	0.996	0.995	0.994	0.993	0.991	0.978	0.967	0.956	0.949
Sample size 20x20mm	Radial pressure [kPa]	1.23385	2.38628	3.53945	4.70046	5.86859	7.04039	8.21244	9.38523	10.5607	11.7416	12.9281	14.1188	15.31	16.5146	18.9355	21.3598	23.7888	26.2197	28.6538	31.0908	33.5328	35.9772	38.428	40.8869	43.3462	49.4993	55.8464	62.2047	68.6401
	Thickness [mm]	1.8917	1.8377	1.8047	1.7487	1.6877	1.6597	1.6177	1.5837	1.5517	1.5347	1.5167	1.4957	1.4757	1.4667	1.4367	1.4057	1.3837	1.3647	1.3297	1.2897	1.2677	1.2547	1.2437	1.2297	1.2047	1.1747	1.1607	1.1299	1.0977
	R2		1	0.981	0.991	0.992	0.992	0.993	0.992	0.991	0.985	0.977	0.97	0.965	0.957	0.944	0.932	0.921	0.91	0.908	0.911	0.915	0.915	0.913	0.911	0.911	0.905	0.89	0.877	0.868
		Base weight	Weights near 7 kPa
Undeformed size of sample [mm]	Mass of weights [g]	50.31	624.26
	Radial pressure [kPa]	0.548379	6.80443
	Thickness [mm]	2.19	2.022
30	Undeformed thickness [mm]	2.20473
		Base weight	Weights near 7 kPa
Undeformed size of sample [mm]	Mass of weights [g]	50.31	287.07
	Radial pressure [kPa]	1.23385	7.04039
	Thickness [mm]	1.8917	1.6597
20	Undeformed thickness [mm]	1.941

## Sheet: Sample 2
Sample size 30x30mm	Radial pressure [kPa]	0.548379	1.06057	1.57309	2.08909	2.60826	3.12906	3.64997	4.17121	4.69365	5.21848	5.74583	6.27502	6.80443	7.33984	8.41578	9.49325	10.5728	11.6532	12.735	13.8181	14.9035	15.9899	17.0791	18.1719	19.265	21.9997	24.8206	27.6465	30.5067
	Thickness [mm]	2.683	2.669	2.637	2.626	2.603	2.585	2.558	2.529	2.505	2.485	2.462	2.447	2.429	2.412	2.374	2.343	2.325	2.3105	2.285	2.268	2.245	2.231	2.218	2.203	2.187	2.125	2.084	2.063	2.036
	R2		1	0.952	0.963	0.981	0.988	0.992	0.991	0.993	0.995	0.996	0.996	0.996	0.996	0.996	0.994	0.989	0.981	0.977	0.972	0.969	0.965	0.961	0.958	0.955	0.955	0.954	0.948	0.941
Sample size 20x20mm	Radial pressure [kPa]	1.23385	2.38628	3.53945	4.70046	5.86859	7.04039	8.21244	9.38523	10.5607	11.7416	12.9281	14.1188	15.31	16.5146	18.9355	21.3598	23.7888	26.2197	28.6538	31.0908	33.5328	35.9772	38.428	40.8869	43.3462	49.4993	55.8464	62.2047	68.6401
	Thickness [mm]	2.624	2.586	2.545	2.503	2.47	2.435	2.4055	2.3658	2.34	2.315	2.2855	2.2558	2.2351	2.2166	2.181	2.145	2.1132	2.086	2.051	2.023	1.999	1.977	1.953	1.933	1.908	1.859	1.824	1.775	1.745
	R2		1	1	1	0.999	0.998	0.997	0.998	0.997	0.995	0.994	0.994	0.993	0.99	0.984	0.978	0.971	0.965	0.962	0.96	0.958	0.955	0.953	0.951	0.95	0.946	0.938	0.931	0.923
		Base weight	Weights near 7 kPa
Undeformed size of sample [mm]	Mass of weights [g]	50.31	624.26
	Radial pressure [kPa]	0.548379	6.80443
	Thickness [mm]	2.683	2.429
30	Undeformed thickness [mm]	2.70526
		Base weight	Weights near 7 kPa
Undeformed size of sample [mm]	Mass of weights [g]	50.31	287.07
	Radial pressure [kPa]	1.23385	7.04039
	Thickness [mm]	2.624	2.435
20	Undeformed thickness [mm]	2.66416

## Sheet: Sample 3
Sample size 30x30mm	Radial pressure [kPa]	0.548379	1.06057	1.57309	2.08909	2.60826	3.12906	3.64997	4.17121	4.69365	5.21848	5.74583	6.27502	6.80443	7.33984	8.41578	9.49325	10.5728	11.6532	12.735	13.8181	14.9035	15.9899	17.0791	18.1719	19.265	21.9997	24.8206	27.6465	30.5067
	Thickness [mm]	2.899	2.877	2.85	2.805	2.773	2.73	2.698	2.671	2.644	2.618	2.593	2.577	2.5561	2.527	2.502	2.478	2.434	2.403	2.377	2.35	2.325	2.298	2.274	2.25	2.232	2.175	2.146	2.123	2.0765
	R2		1	0.997	0.972	0.985	0.989	0.993	0.995	0.995	0.995	0.994	0.991	0.988	0.988	0.981	0.971	0.968	0.965	0.963	0.961	0.959	0.959	0.958	0.958	0.957	0.955	0.947	0.936	0.928
Sample size 20x20mm	Radial pressure [kPa]	1.23385	2.38628	3.53945	4.70046	5.86859	7.04039	8.21244	9.38523	10.5607	11.7416	12.9281	14.1188	15.31	16.5146	18.9355	21.3598	23.7888	26.2197	28.6538	31.0908	33.5328	35.9772	38.428	40.8869	43.3462	49.4993	55.8464	62.2047	68.6401
	Thickness [mm]	2.8946	2.8156	2.7376	2.6576	2.6006	2.5536	2.5096	2.4786	2.4556	2.4166	2.3836	2.3646	2.3381	2.3096	2.2671	2.2366	2.2026	2.1681	2.1381	2.1126	2.0876	2.0626	2.0326	2.0116	1.9876	1.9466	1.8776	1.8596	1.8456
	R2		1	1	1	0.996	0.99	0.984	0.975	0.964	0.96	0.958	0.953	0.949	0.948	0.942	0.931	0.922	0.916	0.912	0.908	0.905	0.904	0.904	0.903	0.904	0.898	0.896	0.887	0.874
		Base weight	Weights near 7 kPa
Undeformed size of sample [mm]	Mass of weights [g]	50.31	624.26
	Radial pressure [kPa]	0.548379	6.80443
	Thickness [mm]	2.899	2.5561
30	Undeformed thickness [mm]	2.92906
		Base weight	Weights near 7 kPa
Undeformed size of sample [mm]	Mass of weights [g]	50.31	287.07
	Radial pressure [kPa]	1.23385	7.04039
	Thickness [mm]	2.8946	2.5536
20	Undeformed thickness [mm]	2.96706

## Sheet: Sample 4
Sample size 30x30mm	Radial pressure [kPa]	0.548379	1.06057	1.57309	2.08909	2.60826	3.12906	3.64997	4.17121	4.69365	5.21848	5.74583	6.27502	6.80443	7.33984	8.41578	9.49325	10.5728	11.6532	12.735	13.8181	14.9035	15.9899	17.0791	18.1719	19.265	21.9997	24.8206	27.6465	30.5067
	Thickness [mm]	2.5298	2.5118	2.4888	2.4668	2.4393	2.4158	2.3977	2.3728	2.3488	2.3288	2.3094	2.3008	2.2828	2.2648	2.2228	2.1928	2.1708	2.1428	2.1198	2.1041	2.0888	2.0778	2.0628	2.0468	2.0298	1.9791	1.9538	1.9298	1.9018
	R2		1	0.995	0.998	0.995	0.997	0.998	0.998	0.999	0.999	0.999	0.996	0.994	0.993	0.994	0.993	0.99	0.987	0.985	0.981	0.976	0.97	0.965	0.961	0.958	0.956	0.948	0.939	0.931
Sample size 20x20mm	Radial pressure [kPa]	1.23385	2.38628	3.53945	4.70046	5.86859	7.04039	8.21244	9.38523	10.5607	11.7416	12.9281	14.1188	15.31	16.5146	18.9355	21.3598	23.7888	26.2197	28.6538	31.0908	33.5328	35.9772	38.428	40.8869	43.3462	49.4993	55.8464	62.2047	68.6401
	Thickness [mm]	2.507	2.423	2.375	2.326	2.29	2.253	2.224	2.196	2.164	2.143	2.117	2.088	2.07	2.05	2.011	1.978	1.943	1.922	1.896	1.865	1.847	1.825	1.813	1.786	1.76	1.724	1.694	1.653	1.6265
	R2		1	0.976	0.979	0.974	0.973	0.97	0.968	0.969	0.967	0.966	0.967	0.966	0.965	0.961	0.955	0.951	0.945	0.94	0.939	0.936	0.933	0.929	0.928	0.928	0.923	0.913	0.905	0.897
		Base weight	Weights near 7 kPa
Undeformed size of sample [mm]	Mass of weights [g]	50.31	624.26
	Radial pressure [kPa]	0.548379	6.80443
	Thickness [mm]	2.5298	2.2828
30	Undeformed thickness [mm]	2.55145
		Base weight	Weights near 7 kPa
Undeformed size of sample [mm]	Mass of weights [g]	50.31	287.07
	Radial pressure [kPa]	1.23385	7.04039
	Thickness [mm]	2.507	2.253
20	Undeformed thickness [mm]	2.56097

## Sheet: Sample 5
Sample size 30x30mm	Radial pressure [kPa]	0.548379	1.06057	1.57309	2.08909	2.60826	3.12906	3.64997	4.17121	4.69365	5.21848	5.74583	6.27502	6.80443	7.33984	8.41578	9.49325	10.5728	11.6532	12.735	13.8181	14.9035	15.9899	17.0791	18.1719	19.265	21.9997	24.8206	27.6465	30.5067
	Thickness [mm]	2.683	2.665	2.645	2.63	2.616	2.593	2.575	2.56	2.543	2.525	2.5102	2.495	2.473	2.455	2.412	2.3882	2.3538	2.343	2.316	2.295	2.276	2.26	2.2384	2.22	2.1883	2.144	2.114	2.079	2.032
	R2		1	0.999	0.997	0.995	0.996	0.997	0.998	0.998	0.999	0.999	0.999	0.999	0.999	0.999	0.999	0.999	0.996	0.994	0.992	0.989	0.987	0.985	0.983	0.983	0.982	0.976	0.971	0.968
Sample size 20x20mm	Radial pressure [kPa]	1.23385	2.38628	3.53945	4.70046	5.86859	7.04039	8.21244	9.38523	10.5607	11.7416	12.9281	14.1188	15.31	16.5146	18.9355	21.3598	23.7888	26.2197	28.6538	31.0908	33.5328	35.9772	38.428	40.8869	43.3462	49.4993	55.8464	62.2047	68.6401
	Thickness [mm]	2.483	2.392	2.322	2.268	2.232	2.2065	2.1865	2.1755	2.1585	2.1412	2.121	2.0992	2.08	2.061	2.023	1.996	1.9733	1.936	1.922	1.8942	1.879	1.855	1.837	1.833	1.808	1.7728	1.734	1.694	1.67
	R2		1	0.994	0.987	0.971	0.952	0.933	0.909	0.893	0.884	0.883	0.887	0.892	0.898	0.904	0.907	0.907	0.913	0.914	0.916	0.917	0.919	0.92	0.918	0.918	0.914	0.909	0.906	0.9
		Base weight	Weights near 7 kPa
Undeformed size of sample [mm]	Mass of weights [g]	50.31	624.26
	Radial pressure [kPa]	0.548379	6.80443
	Thickness [mm]	2.683	2.473
30	Undeformed thickness [mm]	2.70141
		Base weight	Weights near 7 kPa
Undeformed size of sample [mm]	Mass of weights [g]	50.31	287.07
	Radial pressure [kPa]	1.23385	7.04039
	Thickness [mm]	2.483	2.2065
20	Undeformed thickness [mm]	2.54175

## Sheet: Sample 6
Sample size 30x30mm	Radial pressure [kPa]	0.548379	1.06057	1.57309	2.08909	2.60826	3.12906	3.64997	4.17121	4.69365	5.21848	5.74583	6.27502	6.80443	7.33984	8.41578	9.49325	10.5728	11.6532	12.735	13.8181	14.9035	15.9899	17.0791	18.1719	19.265	21.9997	24.8206	27.6465	30.5067
	Thickness [mm]	3.141	3.044	2.969	2.907	2.846	2.81	2.778	2.747	2.719	2.704	2.687	2.6642	2.639	2.613	2.569	2.548	2.52	2.501	2.479	2.464	2.441	2.419	2.4055	2.389	2.363	2.32	2.288	2.253	2.226
	R2		1	0.995	0.99	0.989	0.979	0.967	0.958	0.951	0.94	0.928	0.921	0.919	0.92	0.919	0.911	0.904	0.895	0.889	0.882	0.878	0.877	0.875	0.873	0.875	0.873	0.868
Sample size 20x20mm	Radial pressure [kPa]	1.23385	2.38628	3.53945	4.70046	5.86859	7.04039	8.21244	9.38523	10.5607	11.7416	12.9281	14.1188	15.31	16.5146	18.9355	21.3598	23.7888	26.2197	28.6538	31.0908	33.5328	35.9772	38.428	40.8869	43.3462	49.4993	55.8464	62.2047	68.6401
	Thickness [mm]	3.032	2.964	2.894	2.838	2.8035	2.757	2.7079	2.666	2.6387	2.6046	2.574	2.546	2.519	2.497	2.4462	2.405	2.375	2.344	2.311	2.2868	2.2586	2.2272	2.2	2.1879	2.1704	2.1295	2.0888	2.057	2.0282
	R2		1	1	0.998	0.984	0.983	0.987	0.988	0.985	0.983	0.981	0.979	0.977	0.974	0.969	0.963	0.955	0.947	0.942	0.937	0.933	0.931	0.93	0.927	0.924	0.915	0.904	0.891	0.879
		Base weight	Weights near 7 kPa
Undeformed size of sample [mm]	Mass of weights [g]	50.31	624.26
	Radial pressure [kPa]	0.548379	6.80443
	Thickness [mm]	3.141	2.639
30	Undeformed thickness [mm]	3.185
		Base weight	Weights near 7 kPa
Undeformed size of sample [mm]	Mass of weights [g]	50.31	287.07
	Radial pressure [kPa]	1.23385	7.04039
	Thickness [mm]	3.032	2.757
20	Undeformed thickness [mm]	3.09044
																											;

## Sheet: Sample 7
Sample size 30x30mm	Radial pressure [kPa]	0.548379	1.06057	1.57309	2.08909	2.60826	3.12906	3.64997	4.17121	4.69365	5.21848	5.74583	6.27502	6.80443	7.33984	8.41578	9.49325	10.5728	11.6532	12.735	13.8181	14.9035	15.9899	17.0791	18.1719	19.265	21.9997	24.8206	27.6465	30.5067
	Thickness [mm]	3.063	3.043	3.017	2.981	2.96	2.93	2.877	2.853	2.824	2.8	2.78	2.7541	2.737	2.717	2.684	2.648	2.621	2.585	2.56	2.54	2.527	2.504	2.477	2.446	2.415	2.362	2.334	2.287	2.246
	R2		1	0.994	0.983	0.991	0.995	0.983	0.988	0.992	0.994	0.993	0.994	0.992	0.991	0.986	0.981	0.975	0.973	0.97	0.966	0.956	0.956	0.954	0.955	0.956	0.956	0.95
Sample size 20x20mm	Radial pressure [kPa]	1.23385	2.38628	3.53945	4.70046	5.86859	7.04039	8.21244	9.38523	10.5607	11.7416	12.9281	14.1188	15.31	16.5146	18.9355	21.3598	23.7888	26.2197	28.6538	31.0908	33.5328	35.9772	38.428	40.8869	43.3462	49.4993	55.8464	62.2047	68.6401
	Thickness [mm]	2.942	2.871	2.814	2.758	2.703	2.6681	2.627	2.595	2.578	2.546	2.524	2.492	2.47	2.4475	2.382	2.35	2.3162	2.27	2.24	2.207	2.181	2.159	2.132	2.1065	2.0855	2.045	2.005	1.965	1.918
	R2		1	0.996	0.996	0.997	0.991	0.988	0.984	0.973	0.969	0.964	0.964	0.962	0.961	0.963	0.961	0.957	0.956	0.954	0.953	0.951	0.949	0.947	0.945	0.943	0.936	0.925	0.914	0.906
		Base weight	Weights near 7 kPa
Undeformed size of sample [mm]	Mass of weights [g]	50.31	624.26
	Radial pressure [kPa]	0.548379	6.80443
	Thickness [mm]	3.063	2.737
30	Undeformed thickness [mm]	3.09158
		Base weight	Weights near 7 kPa
Undeformed size of sample [mm]	Mass of weights [g]	50.31	287.07
	Radial pressure [kPa]	1.23385	7.04039
	Thickness [mm]	2.942	2.6681
20	Undeformed thickness [mm]	3.0002
		-0.548379	-1.06057	-1.57309	-2.08909	-2.60826	-3.12906	-3.64997	-4.17121	-4.69365	-5.21848	-5.74583	-6.27502	-6.80443	-7.33984	-8.41578	-9.49325	-10.5728	-11.6532	-12.735	-13.8181	-14.9035	-15.9899	-17.0791	-18.1719	-19.265	-21.9997	-24.8206	-27.6465	-30.5067

## Sheet: Sample 8
Sample size 30x30mm	Radial pressure [kPa]	0.548379	1.06057	1.57309	2.08909	2.60826	3.12906	3.64997	4.17121	4.69365	5.21848	5.74583	6.27502	6.80443	7.33984	8.41578	9.49325	10.5728	11.6532	12.735	13.8181	14.9035	15.9899	17.0791	18.1719	19.265	21.9997	24.8206	27.6465	30.5067
	Thickness [mm]	2.287	2.234	2.186	2.12	2.1	2.065	2.038	2.005	1.979	1.954	1.932	1.906	1.8811	1.8674	1.838	1.799	1.775	1.749	1.726	1.7	1.687	1.6732	1.659	1.645	1.6344	1.596	1.558	1.534	1.506
	R2		1	0.999	0.996	0.981	0.978	0.974	0.975	0.975	0.974	0.973	0.973	0.973	0.971	0.963	0.958	0.951	0.945	0.94	0.937	0.932	0.927	0.922	0.917	0.912	0.904	0.895
Sample size 20x20mm	Radial pressure [kPa]	1.23385	2.38628	3.53945	4.70046	5.86859	7.04039	8.21244	9.38523	10.5607	11.7416	12.9281	14.1188	15.31	16.5146	18.9355	21.3598	23.7888	26.2197	28.6538	31.0908	33.5328	35.9772	38.428	40.8869	43.3462	49.4993	55.8464	62.2047	68.6401
	Thickness [mm]	2.125	2.023	1.9356	1.8915	1.8194	1.761	1.7358	1.71233	1.6927	1.67272	1.6549	1.63	1.6172	1.603	1.59	1.5547	1.533	1.508	1.4951	1.4772	1.472	1.447	1.427	1.4188	1.4043	1.366	1.32	1.2925	1.2689
	R2		1	0.998	0.972	0.98	0.984	0.973	0.956	0.942	0.928	0.916	0.91	0.902	0.894	0.873	0.859	0.847	0.841	0.833	0.829	0.821	0.821	0.822	0.822	0.823	0.822	0.824	0.824	0.882
		Base weight	Weights near 7 kPa
Undeformed size of sample [mm]	Mass of weights [g]	50.31	624.26
	Radial pressure [kPa]	0.548379	6.80443
	Thickness [mm]	2.287	1.8811
30	Undeformed thickness [mm]	2.32258
		Base weight	Weights near 7 kPa
Undeformed size of sample [mm]	Mass of weights [g]	50.31	287.07
	Radial pressure [kPa]	1.23385	7.04039
	Thickness [mm]	2.125	1.761
20	Undeformed thickness [mm]	2.20235

## Sheet: Sample 9
Sample size 30x30mm	Radial pressure [kPa]	0.548379	1.06057	1.57309	2.08909	2.60826	3.12906	3.64997	4.17121	4.69365	5.21848	5.74583	6.27502	6.80443	7.33984	8.41578	9.49325	10.5728	11.6532	12.735	13.8181	14.9035	15.9899	17.0791	18.1719	19.265	21.9997	24.8206	27.6465	30.5067
	Thickness [mm]	2.416	2.394	2.358	2.329	2.296	2.261	2.234	2.2171	2.204	2.186	2.1671	2.144	2.122	2.105	2.077	2.052	2.029	2.002	1.979	1.958	1.941	1.926	1.911	1.894	1.873	1.839	1.813	1.778	1.755
	R2		1	0.981	0.992	0.996	0.997	0.998	0.995	0.987	0.982	0.979	0.98	0.981	0.982	0.979	0.974	0.968	0.964	0.962	0.96	0.957	0.954	0.951	0.949	0.948	0.943	0.934
Sample size 20x20mm	Radial pressure [kPa]	1.23385	2.38628	3.53945	4.70046	5.86859	7.04039	8.21244	9.38523	10.5607	11.7416	12.9281	14.1188	15.31	16.5146	18.9355	21.3598	23.7888	26.2197	28.6538	31.0908	33.5328	35.9772	38.428	40.8869	43.3462	49.4993	55.8464	62.2047	68.6401
	Thickness [mm]	2.214	2.156	2.0636	1.965	1.9218	1.881	1.845	1.801	1.7768	1.753	1.732	1.706	1.6876	1.6644	1.6094	1.576	1.5406	1.5198	1.501	1.483	1.451	1.4345	1.413	1.39	1.372	1.3401	1.3129	1.2881	1.2807
	R2		1	0.983	0.988	0.986	0.976	0.967	0.964	0.957	0.949	0.94	0.935	0.929	0.925	0.924	0.919	0.915	0.908	0.9	0.892	0.89	0.887	0.885	0.884	0.884	0.876	0.864	0.851	0.833
		Base weight	Weights near 7 kPa
Undeformed size of sample [mm]	Mass of weights [g]	50.31	624.26
	Radial pressure [kPa]	0.548379	6.80443
	Thickness [mm]	2.416	2.122
30	Undeformed thickness [mm]	2.44177
		Base weight	Weights near 7 kPa
Undeformed size of sample [mm]	Mass of weights [g]	50.31	287.07
	Radial pressure [kPa]	1.23385	7.04039
	Thickness [mm]	2.214	1.881
20	Undeformed thickness [mm]	2.28476

## Sheet: Sample 10
Sample size 30x30mm	Radial pressure [kPa]	0.548379	1.06057	1.57309	2.08909	2.60826	3.12906	3.64997	4.17121	4.69365	5.21848	5.74583	6.27502	6.80443	7.33984	8.41578	9.49325	10.5728	11.6532	12.735	13.8181	14.9035	15.9899	17.0791	18.1719	19.265	21.9997	24.8206	27.6465	30.5067
	Thickness [mm]	2.594	2.59	2.5491	2.5175	2.491	2.4708	2.4595	2.4392	2.421	2.404	2.39	2.369	2.349	2.332	2.299	2.283	2.253	2.23	2.208	2.187	2.17	2.154	2.137	2.113	2.088	2.0485	2.0055	1.9582	1.923
	R2		1	0.817	0.926	0.963	0.976	0.972	0.974	0.976	0.977	0.978	0.98	0.983	0.985	0.986	0.982	0.98	0.978	0.976	0.975	0.972	0.97	0.968	0.967	0.968	0.967	0.964
Sample size 20x20mm	Radial pressure [kPa]	1.23385	2.38628	3.53945	4.70046	5.86859	7.04039	8.21244	9.38523	10.5607	11.7416	12.9281	14.1188	15.31	16.5146	18.9355	21.3598	23.7888	26.2197	28.6538	31.0908	33.5328	35.9772	38.428	40.8869	43.3462	49.4993	55.8464	62.2047	68.6401
	Thickness [mm]	2.575	2.53	2.4691	2.4358	2.407	2.372	2.326	2.285	2.2411	2.2052	2.1555	2.133	2.109	2.0878	2.062	2.025	1.984	1.9488	1.9144	1.8814	1.842	1.808	1.782	1.7611	1.7415	1.68	1.639	1.593	1.5528
	R2		1	0.993	0.989	0.98	0.982	0.988	0.992	0.994	0.996	0.997	0.997	0.996	0.993	0.982	0.971	0.963	0.957	0.953	0.95	0.95	0.951	0.951	0.95	0.948	0.944	0.936	0.927	0.919
		Base weight	Weights near 7 kPa
Undeformed size of sample [mm]	Mass of weights [g]	50.31	624.26
	Radial pressure [kPa]	0.548379	6.80443
	Thickness [mm]	2.594	2.349
30	Undeformed thickness [mm]	2.61548
		Base weight	Weights near 7 kPa
Undeformed size of sample [mm]	Mass of weights [g]	50.31	287.07
	Radial pressure [kPa]	1.23385	7.04039
	Thickness [mm]	2.575	2.372
20	Undeformed thickness [mm]	2.61814
